# Supplementary material for: Comparison of angle-to-angle distance and corneal diameter in pediatric eyes using ultrasound biomicroscopy
Source: PLoS One. 2024 Jun 18;19(6):e0305624. doi: 10.1371/journal.pone.0305624 (PMC11185497; doi:10.1371/journal.pone.0305624)
Supplement: S1 File — Dataset containing cornea diameter and angle-to-angle measurements from all eyes. (CSV) [file pone.0305624.s001.csv]

Study	EYE	HCD	HAA	VCD	VAA
52341	OD	12.03166667	11.58866667	11.62633333	11.65433333
47688	OD	11.47366667	11.37	11.122	11.053
89122	OD	11.52966667	11.552	11.67733333	11.656
62937	OD	11.40666667	11.84266667	11.36766667	11.32066667
53840	OD	11.30866667	11.402	11.08693333	11.234
57831	OD	12.124	12	11.92466667	11.68633333
58791	OD	11.832	11.77766667	11.358	11.419
95977	OD	10.73766667	10.48166667	10.67066667	10.62566667
10450	OD	11.43433333	11.59533333	11.456	11.22166667
25027	OD	11.77766667	11.92366667	11.52966667	11.718
27794	OD	10.79033333	10.95433333	11.22233333	10.95133333
52644	OD	11.23233333	11.25666667	11.19433333	11.273
16794	OD	11.31933333	11.079	11.011	11.11433333
36719	OD			10.86166667	10.701
55338	OD	12.848	12.782	12.149	12.46866667
79457	OD	11.57566667	11.417	11.33166667	11.32133333
31340	OD	11.738	11.715	11.02733333	11.282
37195	OS	10.934	11.08766667	11.091	10.97833333
99777	OD	10.119	10.01633333
30758	OD	11.40166667	11.26966667	11.085	10.85033333
30758	OS	12.47466667	12.26	12.45433333	12.27166667
84804	OD	11.685	11.78366667	11.63233333	11.71266667
51363	OD	11.33366667	11.26233333	11.435	11.46833333
43476	OD	11.73633333	11.594	11.71766667	11.678
79359	OD	10.91733333	11.05166667	10.785	10.666
92364	OD	12.124	11.983	11.85066667	11.681
14512	OD	12.28366667	11.97	11.75	11.611
24433	OS	11.553	11.796	11.19	11.715
62176	OD	10.50666667	10.488	10.498	10.59566667
54946	OD	10.75133333	10.714	10.96133333	10.506
54946	OS	11.006	10.82266667	11.20433333	10.98733333
39485	OD	13	12.78033333	12.25	12.039
39485	OS	13	12.227	12.5	12.12166667
11114	OD	11	10.02	11	11.08766667
11114	OS	11	11.06766667	11	11.011
87375	OD	13.25	12.90566667	13	12.91533333
95347	OD	12.25	12.04033333	12	11.70733333
95347	OS	13.5	13.15333333	13	12.54066667
84610	OD	11	10.576	11	11.524
84610	OS	11	11.44	11	11.38533333
79879	OD	10.5	10.167	10.609	10.46866667
79879	OS	11.81666667	11.01633333	11.357	11.449
39288	OD	12.445	12.11866667	12.35233333	12.03266667
39288	OS	12.38733333	12.22433333	12.36733333	12.09066667
62176	OS	13.5	11.77133333	11.85466667	11.28766667
74835	OD	13.741	12.385	13.12466667	12.38566667
74835	OS	12.88966667	11.47	11.83866667	11.38933333
46852	OD	13	13.01933333	13	12.55833333
46852	OS	13	12.89966667	13	12.48233333
86738	OD	14	13.85933333	13.5	13.79233333
86738	OS	13.5	13.39233333	13.5	13.462
80520	OD	11.5	11.46333333	11	11.37933333
80520	OS	11	10.65266667	11	10.979
25976	OD	12	12.14766667	11.75	11.95066667
25976	OS	12	11.86	11.75	12.263
